# Supplementary material for: Physiological Responses of a Grapefruit Orchard to Irrigation with Desalinated Seawater
Source: Plants (Basel). 2024 Mar 9;13(6):781. doi: 10.3390/plants13060781 (PMC10975856; doi:10.3390/plants13060781)
Supplement: Supplementary file 1 [file plants-13-00781-s001.zip]

Archive with 1 entries (1 files):
- plants-2866106-supplementary.pdf
